# Supplementary material for: Clonal Hematopoiesis of Indeterminate Potential and Cardiovascular Risk in Patients with Chronic Kidney Disease without Previous Cardiac Pathology
Source: Life (Basel). 2023 Aug 24;13(9):1801. doi: 10.3390/life13091801 (PMC10532913; doi:10.3390/life13091801)
Supplement: Supplementary file 1 [file life-13-01801-s001.zip]

Archive with 1 entries (1 files):
- life-2541616-supplementary.xlsx
