# Supplementary material for: Clonal Hematopoiesis of Indeterminate Potential and Cardiovascular Risk in Patients with Chronic Kidney Disease without Previous Cardiac Pathology
Source: Life (Basel). 2023 Aug 24;13(9):1801. doi: 10.3390/life13091801 (PMC10532913; doi:10.3390/life13091801)
Supplement: Supplementary file 1 [file life-13-01801-s001.zip › life-2541616-supplementary.xlsx]

## Sheet: Hoja1
id	CKD stage	1º alteration	DNA effect	Protein effect	Exon	Variant Type	VAF	coverage	NM	ACMG classification	2º alteration	DNA effect	Protein effect	Exon	Variant Type	VAF	coverage	NM	ACMG classification
1	5
2	5
3	5
4	5
5	5
6	5	TET2	c.1897delA	p.Met633CysfsTer6	3	frame shift	3.67	1990	NM_001127208.2	Likely Pathogenic
7	5
8	5	DNMT3A	c.2706delC	p.Phe902LeufsTer4	23	frame shift	18.76	1988	NM_022552.4	Likely Pathogenic
9	5
10	5
11	5
12	5	MPL	c.1765_1766insC	p.Met589ThrfsTer24	12	frame shift	6.64	1988	NM_005373.2	Likely Pathogenic
13	4
14	4	TET2	c.4933_4934insC	p.Tyr1645SerfsTer16	11	frame shift	17.86	588	NM_001127208.3	Pathogenic
15	4
16	4
17	5
18	5
19	3
20	1&2
21	4
22	4
23	3
24	5	DNMT3A	c.1136G>A	p.Arg379His	10	missense	4.66	1994	NM_022552.5	Likely Pathogenic
25	3
26	4
27	3
28	4
29	3	TET2	c.4933_4934insC	p.Tyr1645SerfsTer16	11	frame shift	7.33	1991	NM_001127208.3	Pathogenic
30	3	TET2	c.4933_4934insC	p.Tyr1645SerfsTer16	11	frame shift	10.99	1329	NM_001127208.3	Pathogenic	ASXL1	c.1926dup	p.Gly643ArgfsTer15	12	frame shift	14.49	1988	NM_015338.6	Pathogenic
31	3
32	3
33	3
34	4
35	3	MPL	c.1765_1766insC	p.Met589ThrfsTer24	12	frame shift	11.66	1989	NM_005373.2	Likely Pathogenic
36	3
37	4	TET2	c.4933_4934insC	p.Tyr1645SerfsTer16	11	frame shift	15.61	1153	NM_001127208.3	Pathogenic
38	4	TET2	c.4933_4934insC	p.Tyr1645SerfsTer16	11	frame shift	16.77	1157	NM_001127208.3	Pathogenic	MPL	c.1765_1766insC	p.Met589ThrfsTer24	12	frame shift	7.39	1990	NM_005373.2	Likely Pathogenic
39	4	DNMT3A	c.2074C>T	p.Gln692Ter	17	nonsense	10.31	1999	NM_022552.4	Pathogenic
40	1&2
41	1&2
42	1&2	MPL	c.1765_1766insC	p.Met589ThrfsTer24	12	frame shift	5.58	1737	NM_005373.2	Likely Pathogenic
43	1&2	DNMT3A	c.781_782insGG	p.Thr261ArgfsTer56	7	frame shift	13.93	1989	NM_022552.5	Pathogenic
44	1&2	MPL	c.1765_1766insC	p.Met589ThrfsTer24	12	frame shift	20.19	1486	NM_005373.2	Likely Pathogenic
45	3	TET2	c.4933_4934insC	p.Tyr1645SerfsTer16	11	frame shift	10.5	1152	NM_001127208.3	Pathogenic	JAK2	c.1957G>C	p.Val653Leu	15	missense	48.48	1151	NM_004972.3	Likely Pathogenic
46	3
47	3
48	1&2	MPL		p(=)	11	splicing/sinonima	49.92	635	NM_005373.2	Likely Pathogenic
49	1&2
50	1&2	TET2	c.4933_4934insC	p.Tyr1645SerfsTer16	11	frame shift	16.48	540	NM_001127208.3	Pathogenic
51	1&2
52	1&2
53	1&2	MPL	c.981-1G>A	splicing	splicing	splicing	45.62	1999	NM_005373.3	Pathogenic
54	4
55	4
56	3	TET2	c.4933_4934insC	p.Tyr1645SerfsTer16	11	frame shift	18.57	630	NM_001127208.3	Pathogenic
57	1&2	TET2	c.4933_4934insC	p.Tyr1645SerfsTer16	11	frame shift	6.57	1157	NM_001127208.3	Pathogenic	DNMT3A	c.1126G>A	p.Ala376Thr	10	missense	9.85	1999	NM_022552.5	Likely Pathogenic
58	3	MPL	c.1765_1766insC	p.Met589ThrfsTer24	12	frame shift	5.87	1994	NM_005373.2	Likely Pathogenic
59	3
60	3	TET2	c.4933_4934insC	p.Tyr1645SerfsTer16	11	frame shift	18.2	1022	NM_001127208.3	Pathogenic
61	3
62	3
63	3	TET2	c.1825dup	p.Ser609PhefsTer29	3	frame shift	5.58	1990	NM_001127208.3	Likely Pathogenic
64	3	TET2	c.4933_4934insC	p.Tyr1645SerfsTer16	11	frame shift	8.34	1991	NM_001127208.3	Pathogenic
65	3
66	3	TET2	c.4933_4934insC	p.Tyr1645SerfsTer16	11	frame shift	17.14	1190	NM_001127208.3	Pathogenic	MPL	c.1765_1766insC	p.Met589ThrfsTer24	12	frame shift	4.07	1990	NM_005373.2	Likely Pathogenic
67	4
68	3
69	4
70	4
71	1&2
72	3
73	4	TET2	c.4933_4934insC	p.Tyr1645SerfsTer16	11	frame shift	15.79	1545	NM_001127208.3	Pathogenic
74	4
75	4
76	5	JAK2	c.1849G>T	p.Val617Phe	14	missense	16.33	1996	NM_004972.4	Pathogenic
77	4
78	4
79	5	TET2	c.4933_4934insC	p.Tyr1645SerfsTer16	11	frame shift	21.35	843	NM_001127208.3	Pathogenic
80	4
81	5
82	4
83	3	TET2	c.2298_2299insCA	p.Asn767GlnfsTer47	3	frame shift	19.82	555	NM_001127208.3	Likely Pathogenic
84	1&2
85	4
86	5
87	3
88	4	TET2	c.4933_4934insC	p.Tyr1645SerfsTer16	11	frame shift	14.01	1357	NM_001127208.3	Pathogenic
89	3	DNMT3A	c.1816C>T	p.Gln606Ter	15	nonsense	12.5	2000	NM_022552.4	Pathogenic
90	3	MPL	c.1765_1766insC	p.Met589ThrfsTer24	12	frame shift	9.68	1993	NM_005373.2	Likely Pathogenic
91	3
92	3	TET2	c.4933_4934insC	p.Tyr1645SerfsTer16	11	frame shift	10.73	1593	NM_001127208.3	Pathogenic
93	3
94	5
95	5	DNMT3A	c.1554+2T>C	SPlICING	EX13	splicing	3.8	1999	NM_022552.5	Pathogenic	MPL	c.1765_1766insC	p.Met589ThrfsTer24	12	frame shift	10.11	1989	NM_005373.2	Likely Pathogenic
96	5
97	5	TET2	c.4933_4934insC	p.Tyr1645SerfsTer16	11	frame shift	20.36	879	NM_001127208.3	Pathogenic
98	3
99	1&2
100	3	TET2	c.4933_4934insC	p.Tyr1645SerfsTer16	11	frame shift	15.28	1348	NM_001127208.3	Pathogenic
101	4	DNMT3A	p.Arg882Cys	p.Arg882Cys	23	missense	2.95	2000	NM_022552.4	Pathogenic
102	5	TET2	c.4933_4934insC	p.Tyr1645SerfsTer16	11	frame shift	16.9	1278	NM_001127208.3	Pathogenic
103	3	MPL	c.1765_1766insC	p.Met589ThrfsTer24	12	frame shift	8.57	1995	NM_005373.2	Likely Pathogenic
104	5
105	5
106	5	MPL	c.1765_1766insC	p.Met589ThrfsTer24	12	frame shift	11.6	1991	NM_005373.2	Likely Pathogenic
107	3
108	5
109	4
110	4
111	5	DNMT3A	c.2436del	p.Lys812AsnfsTer13	21	frame shift	3.27	1990	NM_022552.5	Pathogenic	TET2	c.4933_4934insC	p.Tyr1645SerfsTer16	11	frame shift	11.16	1738	NM_001127208.3	Pathogenic
112	4
113	1&2
114	4
115	5
116	4	MPL	c.1765_1766insC	p.Met589ThrfsTer24	12	frame shift	32.71	1911	NM_005373.2	Likely Pathogenic
117	1&2
118	1&2
119	5	TET2	c.4933_4934insC	p.Tyr1645SerfsTer16	11	frame shift	11.67	1165	NM_001127208.3	Pathogenic
120	1&2
121	1&2	MPL	c.1765_1766insC	p.Met589ThrfsTer24	12	frame shift	9.74	1992	NM_005373.2	Likely Pathogenic
122	1&2
123	1&2
124	1&2	TET2	c.4933_4934insC	p.Tyr1645SerfsTer16	11	frame shift	14.12	1204	NM_001127208.3	Pathogenic
125	3
126	1&2	TET2	c.4933_4934insC	p.Tyr1645SerfsTer16	11	frame shift	12.33	1711	NM_001127208.3	Pathogenic	MPL	c.1765_1766insC	p.Met589ThrfsTer24	12	frame shift	3.89	1996	NM_005373.2	Likely Pathogenic
127	1&2	TET2	c.4933_4934insC	p.Tyr1645SerfsTer16	11	frame shift	11.61	1335	NM_001127208.3	Pathogenic
128	5
		*VAF: VARIANT ALLELE FRECUENCY
